# Supplementary material for: Methylxanthine Content in Green Tea Supplements: UHPLC Quantification, Method Validation, and Implications for Ergogenic Dosing in Athletes
Source: Foods. 2026 Jul 15;15(14):2504. doi: 10.3390/foods15142504 (PMC13409502; doi:10.3390/foods15142504)
Supplement: Supplementary file 1 [file foods-15-02504-s001.zip]

Archive with 1 entries (1 files):
- foods-4378439-supplementary.pdf
